# Supplementary material for: Transfemoral Valve-in-Valve TAVI with MyVal for Failed Surgical Aortic Bioprostheses: Procedural Outcomes, Serial Hemodynamics, and Anatomy-Based Determinants of Residual Gradient
Source: J Clin Med. 2026 May 1;15(9):3462. doi: 10.3390/jcm15093462 (PMC13163781; doi:10.3390/jcm15093462)
Supplement: Supplementary file 1 [file jcm-15-03462-s001.zip]

Archive with 1 entries (1 files):
- jcm-4270457-supplementary.pdf
